# Supplementary material for: Trifluoromethylated 4,5-Dihydro-1,2,4-triazin-6(1H)-ones via (3+3)-Annulation of Nitrile Imines with α-Amino Esters
Source: Materials (Basel). 2023 Jan 16;16(2):856. doi: 10.3390/ma16020856 (PMC9864844; doi:10.3390/ma16020856)
Supplement: Supplementary file 1 [file materials-16-00856-s001.zip]

Archive with 1 entries (1 files):
- materials-2140018-supplementary.pdf
